# Supplementary material for: Internalization of Neutrophil-Derived Microvesicles Modulates TNFα-Stimulated Proinflammatory Cytokine Production in Human Fibroblast-Like Synoviocytes
Source: Int J Mol Sci. 2021 Jul 10;22(14):7409. doi: 10.3390/ijms22147409 (PMC8304992; doi:10.3390/ijms22147409)
Supplement: Supplementary file 1 [file ijms-22-07409-s001.zip]

Archive with 1 entries (1 files):
- ijms-1268269 sup for production.pdf
